# Supplementary material for: Uncoupling Thermotolerance and Growth Performance in Chinook Salmon: Blood Biochemistry and Immune Capacity
Source: Metabolites. 2021 Aug 19;11(8):547. doi: 10.3390/metabo11080547 (PMC8398542; doi:10.3390/metabo11080547)
Supplement: Supplementary file 1 [file metabolites-11-00547-s001.zip]

Archive with 5 entries (5 files):
- Supplementary Table S1 - Biometric Data.xlsx
- Supplementary Table S2 - Satistical Summaries.xlsx
- Supplementary Table S3 - Proximate Composition of Feed.xlsx
- Supplementary Table S4 - Dissolved Oxygen Levels.xlsx
- Supplementary Table S5 - Sample Numbers.xlsx
