# Supplementary material for: Uncoupling Thermotolerance and Growth Performance in Chinook Salmon: Blood Biochemistry and Immune Capacity
Source: Metabolites. 2021 Aug 19;11(8):547. doi: 10.3390/metabo11080547 (PMC8398542; doi:10.3390/metabo11080547)
Supplement: Supplementary file 1 [file metabolites-11-00547-s001.zip › Supplementary Table S1 - Biometric Data.xlsx]

## Sheet: Table S1
	Table S1. Biometric parameters of Chinook salmon (Oncorhynchus tshawytscha) following a thermal challenge (17°C versus 19-20°C) and nominated for subsequent blood analyses. Individual fish were selected based on divergent growth performance characteristics from a larger population (WG = weight gain; WL = weight loss groups). Data represent means ± SD for each group (n = 9–47).
	Biometric Parameter	17°C	17°C	19-20°C	19-20°C
		WG	WL	WG	WL
	Weight (g)	3154.15 ± 147.38	2093.56 ± 124.98	2618.51 ± 95.25	2291.39 ± 68.20
	Fork length (mm)	515.62 ± 9.14	478.78 ± 5.76	496.17 ± 5.10	490.41 ± 3.77
	Girth (mm)	400.77 ± 7.03	339.67 ± 9.52	371.62 ± 5.36	350.22 ± 4.31
	Condition factor K	2.28 ± 0.04	1.89 ± 0.06	2.10 ± 0.03	1.92 ± 0.03
	Specific growth rate (%/day)	0.24 ± 0.02	-0.14 ± 0.01	0.13 ± 0.01	-0.11 ± 0.01
	Swim bladder fluid (mL)	0.19 ± 0.13	3.17 ± 2.43	1.11 ± 0.34	5.32 ± 2.37
	Stomach width (mm)	15.69 ± 1.18	13.56 ± 2.98	14.13 ± 0.90	12.63 ± 0.77
	Gastrointestinal tract weight (g)	253.52 ± 25.22	148.24 ± 13.30	220.28 ± 11.36	183.71 ± 7.44
	Visceral fat score	2.31 ± 0.13	2.78 ± 0.15	2.53 ± 0.07	2.59 ± 0.07
	Belly-flap thickness (mm)a	14.41 ± 0.53	12.98 ± 0.67	13.68 ± 0.36	13.27 ± 0.34
	Belly-flap thickness (mm)b	10.84 ± 0.51	9.39 ± 0.31	11.69 ± 0.35	10.37 ± 0.32
	Belly-flap thickness (mm)c	3.55 ± 0.27	3.28 ± 0.26	3.16 ± 0.15	3.00 ± 0.12
	Cardiosomatic index	1.24 ± 0.06	1.36 ± 0.07	1.41 ± 0.04	1.53 ± 0.05
	Hepatosomatic index	1.41 ± 0.13	0.62 ± 0.02	1.05 ± 0.06	0.77 ± 0.02
	Gonadosomatic index	0.18 ± 0.03	0.15 ± 0.02	0.15 ± 0.01	0.17 ± 0.01
	a cranial to the pectoral fin
	b caudal to the pelvic fin
	c at the vent
