# Supplementary material for: Uncoupling Thermotolerance and Growth Performance in Chinook Salmon: Blood Biochemistry and Immune Capacity
Source: Metabolites. 2021 Aug 19;11(8):547. doi: 10.3390/metabo11080547 (PMC8398542; doi:10.3390/metabo11080547)
Supplement: Supplementary file 1 [file metabolites-11-00547-s001.zip › Supplementary Table S2 - Satistical Summaries.xlsx]

## Sheet: Table S2
	Table S2: Influences of water temperature and growth performance on haematological parameters and plasma biochemical profiles of Chinook salmon (Oncorhynchus tshawytscha) via mixed general linear models where: fixed effects = temperature and weight gain/loss; random effect = tank).
	Variable	Source of variation	F-value	P-value
	Haematocrit value	Temperature	1.96	0.2
		Growth performance	7.95	0.006
		Temp ´ Growth performance	0.44	0.51
	Haemoglobin content	Temperature	0	0.978
		Growth performance	0.23	0.636
		Temp ´ Growth performance	0.37	0.543
	Mean Corpuscular Haemoglobin Content (MCHC)	Temperature	4.46	0.061
		Growth performance	7.67	0.007
		Temp ´ Growth performance	3.18	0.078
	Erythrocyte Osmotoc Fragility (EOF)	Temperature	9.34	0.008
		Growth performance	16.71	0.001
		Temp ´ Growth performance	1.07	0.317
	Leucocyte count	Temperature	0.88	0.378
		Growth performance	22.16	<0.001
		Temp ´ Growth performance	2.86	0.094
	Neutrophil count	Temperature	1.5	0.256
		Growth performance	0.29	0.589
		Temp ´ Growth performance	0.02	0.885
	Lymphocyte count	Temperature	4.1	0.079
		Growth performance	31.43	<0.001
		Temp ´ Growth performance	5.1	0.026
	Monocyte count	Temperature	0.01	0.936
		Growth performance	5.41	0.022
		Temp ´ Growth performance	4.04	0.047
	Neutrophil:Lymphocyte ratio	Temperature	1.74	0.219
		Growth performance	0.26	0.612
		Temp ´ Growth performance	0.04	0.846
	PBMC % Viability	Temperature	0.34	0.57
		Growth performance	10	0.006
		Temp ´ Growth performance	0.41	0.529
	PBMC % ROS production	Temperature	0.09	0.764
		Growth performance	11.07	0.004
		Temp ´ Growth performance	1.08	0.313
	Calcium	Temperature	2.32	0.165
		Growth performance	24.36	<0.001
		Temp ´ Growth performance	0.03	0.873
	Chloride	Temperature	6.69	0.028
		Growth performance	1.41	0.237
		Temp ´ Growth performance	0.03	0.862
	Magnesium	Temperature	5.85	0.037
		Growth performance	0.49	0.487
		Temp ´ Growth performance	0.96	0.33
	Sodium	Temperature	9.82	0.011
		Growth performance	5.14	0.025
		Temp ´ Growth performance	0.58	0.447
	Potasium	Temperature	7.57	0.024
		Growth performance	6.86	0.01
		Temp ´ Growth performance	0.34	0.561
	Phosphate	Temperature	0.49	0.505
		Growth performance	83.55	<0.001
		Temp ´ Growth performance	4.19	0.043
	Cholesterol	Temperature	0.49	0.504
		Growth performance	32.48	<0.001
		Temp ´ Growth performance	0.04	0.851
	Creatinine	Temperature	4.01	0.07
		Growth performance	0	0.997
		Temp ´ Growth performance	1.25	0.267
	Urea	Temperature	0.44	0.53
		Growth performance	28.23	<0.001
		Temp ´ Growth performance	7.67	0.007
	Glucose	Temperature	1.76	0.188
		Growth performance	4.14	0.044
		Temp ´ Growth performance	0.01	0.927
	Cortisol	Temperature	1.55	0.245
		Growth performance	19.46	<0.001
		Temp ´ Growth performance	0.24	0.622
	Lactate	Temperature	2.85	0.126
		Growth performance	10.67	0.001
		Temp ´ Growth performance	0.42	0.52
	Triglycerides (TAG)	Temperature	0.17	0.686
		Growth performance	1.34	0.249
		Temp ´ Growth performance	0	0.956
	Bilirubin (BIRB)	Temperature	0.19	0.669
		Growth performance	5.25	0.024
		Temp ´ Growth performance	0.14	0.711
	Total protein (TP)	Temperature	0.03	0.861
		Growth performance	51.46	<0.001
		Temp ´ Growth performance	0.23	0.634
	Albumin (ALB)	Temperature	0.02	0.899
		Growth performance	38.25	<0.001
		Temp ´ Growth performance	0.13	0.723
	Globulin (GLOB)	Temperature	0.24	0.632
		Growth performance	54.2	<0.001
		Temp ´ Growth performance	0.57	0.452
	Albumin:Globulin ratio (ALB:GLOB)	Temperature	0.64	0.445
		Growth performance	23.7	<0.001
		Temp ´ Growth performance	1.82	0.18
	Alkaline phosphatase (ALP)	Temperature	1.51	0.251
		Growth performance	35.67	<0.001
		Temp ´ Growth performance	0.09	0.762
	Alanine aminotransferase (ALT)	Temperature	0.1	0.757
		Growth performance	0.56	0.455
		Temp ´ Growth performance	0.3	0.584
	Aspartate aminotransferase (AST)	Temperature	0.29	0.6
		Growth performance	0.04	0.838
		Temp ´ Growth performance	0.04	0.838
	Glutamate dehydrogenase (GDH)	Temperature	2.17	0.197
		Growth performance	17.84	<0.001
		Temp ´ Growth performance	0.5	0.482
	Creatine phosphokinase (CPK)	Temperature	0.09	0.77
		Growth performance	6.97	0.01
		Temp ´ Growth performance	0	0.986
	Lipase (LIP)	Temperature	3.17	0.109
		Growth performance	6.35	0.013
		Temp ´ Growth performance	0.47	0.495
	Lysozyme activity (LYS)	Temperature	0.01	0.94
		Growth performance	2.92	0.097
		Temp ´ Growth performance	1.44	0.239
	Acid phosphatase (ACP)	Temperature	0.03	0.874
		Growth performance	8.26	0.007
		Temp ´ Growth performance	0.05	0.825
	Catalase (CAT)	Temperature	0.03	0.874
		Growth performance	0.1	0.76
		Temp ´ Growth performance	0.27	0.609
	Haptoglobin (HAPT)	Temperature	76.91	<0.001
		Growth performance	1.46	0.23
		Temp ´ Growth performance	0.23	0.634
	C-reactive protein (C-RP)	Temperature	7.49	0.02
		Growth performance	0.75	0.39
		Temp ´ Growth performance	7.26	0.008
	Prostaglandin E2 (PGE2)	Temperature	2.32	0.16
		Growth performance	19.39	<0.001
		Temp ´ Growth performance	2.58	0.111
	Lipid peroxides (LPx)	Temperature	0.04	0.850914
		Growth performance	13.93	<0.001
		Temp ´ Growth performance	0.19	0.66237
	e-BQC Q1 (fast antioxidant)	Temperature	3.37	0.096
		Growth performance	0.34	0.561
		Temp ´ Growth performance	0.04	0.85
	e-BQC Q2 (slow antioxidant)	Temperature	0.36	0.561
		Growth performance	10.63	0.002
		Temp ´ Growth performance	0.32	0.575
	e-BQC QT (total antioxidant)	Temperature	1.81	0.208
		Growth performance	4	0.048
		Temp ´ Growth performance	0.03	0.854
