# Supplementary material for: Uncoupling Thermotolerance and Growth Performance in Chinook Salmon: Blood Biochemistry and Immune Capacity
Source: Metabolites. 2021 Aug 19;11(8):547. doi: 10.3390/metabo11080547 (PMC8398542; doi:10.3390/metabo11080547)
Supplement: Supplementary file 1 [file metabolites-11-00547-s001.zip › Supplementary Table S3 - Proximate Composition of Feed.xlsx]

## Sheet: Table S3
	Table S3: Proximate composition of feed pellets (Skretting; Hobart, Tasmania, Australia) used during rearing and subsequent thermal challenge periods
	Date Range	Experiment Stage	Pellet size (mm)	Fat (g/100g)	Crude protein (g/100g)	Ash (g/100g)	Moisture (g/100g)
	Dec 2018 - Apr 2019	Pre-challenge (rearing)	3	20.3	49.4	9.7	7.3
	Apr 2019 - May 2019	Pre-challenge (rearing)	4	23.97	43.47	8.23	8.87
	May 2019 - Sep 2019	Pre-challenge (rearing)	6	29.43	42.03	9.03	8.27
	Sep 2019 - Feb 2020	Pre- and during-challenge	9	26.35	35.3	6.4	8.55
