# Supplementary material for: Uncoupling Thermotolerance and Growth Performance in Chinook Salmon: Blood Biochemistry and Immune Capacity
Source: Metabolites. 2021 Aug 19;11(8):547. doi: 10.3390/metabo11080547 (PMC8398542; doi:10.3390/metabo11080547)
Supplement: Supplementary file 1 [file metabolites-11-00547-s001.zip › Supplementary Table S4 - Dissolved Oxygen Levels.xlsx]

## Sheet: Table S4
	Table S4: Mean daily dissoled oxygen (DO) levels in the recirculating aquaculture systems during the trial
	Date	Control (17°C)	Challenge (19-20°C)
		DO (mg/L)	DO (mg/L)
	2019-12-01	7.64115	7.77698
	2019-12-02	7.61042	7.93458
	2019-12-03	7.54115	7.61333
	2019-12-04	7.65469	7.61271
	2019-12-05	7.60104	7.68073
	2019-12-06	7.64688	7.51625
	2019-12-07	7.65417	7.92344
	2019-12-08	7.63333	7.76344
	2019-12-09	7.61615	7.29833
	2019-12-10	7.71667	7.18094
	2019-12-11	7.70469	7.34432
	2019-12-12	7.69375	7.29156
	2019-12-13	7.69789	7.25379
	2019-12-14	7.70588	7.11922
	2019-12-15	7.73385	6.97427
	2019-12-16	7.75526	6.68147
	2019-12-17	7.58594	6.46823
	2019-12-18	7.48229	6.39708
	2019-12-19	7.52344	6.27604
	2019-12-20	7.37656	6.05312
	2019-12-21	7.45417	6.23646
	2019-12-22	7.45417	6.22406
	2019-12-23	7.42969	6.1675
	2019-12-24	7.44323	6.22563
	2019-12-25	7.5	6.30094
	2019-12-26	7.52396	6.305
	2019-12-27	7.44219	6.24667
	2019-12-28	7.42656	6.27948
	2019-12-29	7.46927	6.29417
	2019-12-30	7.56406	6.21906
	2019-12-31	7.70825	6.33577
	2020-01-01	7.68737	6.43021
	2020-01-02	7.65104	6.3549
	2020-01-03	7.57604	6.30417
	2020-01-04	7.63542	6.34656
	2020-01-05	7.62031	6.36677
	2020-01-06	7.56458	6.30417
	2020-01-07	7.39375	6.30333
	2020-01-08	7.10208	6.33969
	2020-01-09	7.11615	6.38833
	2020-01-10	7.09526	6.39274
	2020-01-11	7.08802	6.39896
	2020-01-12	7.07135	6.37417
	2020-01-13	7.07292	6.50427
	2020-01-14	7.04844	6.64677
	2020-01-15	7.10365	6.59729
	2020-01-16	7.13802	6.58115
	2020-01-17	7.13854	6.48625
	2020-01-18	7.14323	6.53344
	2020-01-19	7.1276	6.61708
	2020-01-20	7.12917	6.55833
	2020-01-21	7.12344	6.5626
	2020-01-22	7.13073	6.62292
	2020-01-23	7.11875	6.60271
	2020-01-24	7.125	6.61635
	2020-01-25	7.11927	6.58802
	2020-01-26	7.11146	6.54865
	2020-01-27	7.11771	6.54365
	2020-01-28	7.10469	6.59865
	2020-01-29	7.09375	6.66458
	2020-01-30	7.17211	6.82379
	2020-01-31	7.20417	6.85365
	2020-02-01	7.23229	6.86281
	2020-02-02	7.18385	6.82521
	2020-02-03	7.16198	6.81604
	2020-02-04	7.11354	6.76219
	2020-02-05	7.17292	6.7875
	2020-02-06	7.18125	6.81823
	2020-02-07	7.24479	6.8874
	2020-02-08	7.17344	6.85469
	2020-02-09	7.21667	6.90854
	2020-02-10	7.18958	6.88333
	2020-02-11	7.13802	6.81708
	2020-02-12	7.13854	6.82844
	2020-02-13	7.2125	6.93005
	2020-02-14	7.21562	7.0026
	2020-02-15	7.25729	7.02687
	2020-02-16	7.21198	6.97552
	2020-02-17	7.15833	6.95945
	2020-02-18	7.11146	6.89371
	2020-02-19	7.07292	6.82085
	2020-02-20	7.12865	6.90005
	2020-02-21	7.12708	7.00903
	2020-02-22	7.09792	7.00035
	2020-02-23	7.16667	7.09583
	2020-02-24	7.20469	7.1941
	2020-02-25	7.175	7.32615
	2020-02-26	7.23854	-
	2020-02-27	7.32615	-
