# Supplementary material for: Uncoupling Thermotolerance and Growth Performance in Chinook Salmon: Blood Biochemistry and Immune Capacity
Source: Metabolites. 2021 Aug 19;11(8):547. doi: 10.3390/metabo11080547 (PMC8398542; doi:10.3390/metabo11080547)
Supplement: Supplementary file 1 [file metabolites-11-00547-s001.zip › Supplementary Table S5 - Sample Numbers.xlsx]

## Sheet: Table S5
	Table S5. Sample numbers of selected Chinook salmon (Oncorhynchus tshawytscha) from each thermal treatment and growth performance groups allocated for various blood parameter assessments (WG = weight gain; WL = weight loss groups).
	Profile Type	Biological Assessment	Tanksa	Total Fish	17°C	17°C	19°C	19°C
					WG Fish	WL Fish	WG Fish	WL Fish
	Cellular	Differential cell counts (n=4)	10/2	116	13	9	47	47
		Haemoglobin	10/2	116	13	9	47	47
		Haematocrit (% packed cell volume)	10/2	116	13	9	47	47
		Mean corpuscular haemoglobin content	10/2	116	13	9	47	47
		PBMC % Viability	1/1	20	5	5	5	5
		PBMC % ROS	1/1	20	5	5	5	5
		PBMC Caspases (n=2)	1/1	20	5	5	5	5
		Erythrocyte osmotic fragility	1/1	20	5	5	5	5
	Plasma	Ions (n=6)	10/2	116	13	9	47	47
		Metabolites (n=7)	10/2	116	13	9	47	47
		Triglycerides	10/2	116	13	9	47	47
		Total protein	10/2	116	13	9	47	47
		Albumin	10/2	116	13	9	47	47
		Globulin	10/2	116	13	9	47	47
		Albumin:Globulin	10/2	116	13	9	47	47
		Prostaglandin E2	10/2	116	13	9	47	47
		C-reactive protein	10/2	116	13	9	47	47
		Haptoglobin	10/2	116	13	9	47	47
		Alkaline phosphatase	10/2	116	13	9	47	47
		Alanine aminotransferase	10/2	116	13	9	47	47
		Aspartate aminotransferase	10/2	116	13	9	47	47
		Creatine kinase	10/2	116	13	9	47	47
		Glutamate dehydrogenase	10/2	116	13	9	47	47
		Lipase	10/2	116	13	9	47	47
		Lysozyme	2/2	40	11	9	10	10
		Acid phosphatase	2/2	40	11	9	10	10
		Catalase	2/2	40	11	9	10	10
		Antioxidant capacities (e-BQC Q1/Q2/QT)	10/2	113	13	9	46	45
		Lipid peroxides	10/2	111	12	9	46	44
	a X/Y where X = N 19°C tanks and Y = N 17°C tanks
